# Supplementary material for: Tampering with springs: phosphorylation of titin affecting the mechanical function of cardiomyocytes
Source: Biophys Rev. 2017 Apr 10;9(3):225–37. doi: 10.1007/s12551-017-0263-9 (PMC5498327; doi:10.1007/s12551-017-0263-9)
Supplement: Supplementary file 1 — (XLSX 70 kb) [file 12551_2017_263_MOESM1_ESM.xlsx]

## Sheet: titin human
Site	References	Site-specific methods (antibodies, mutagenesis)	Mass spectrometry studies using recombinant fragments	All identified phosphosites		References
S112‑p	19			x		1	Mertins P, et al. (2014) Ischemia in tumors induces early and sustained phosphorylation changes in stress kinase pathways but does not affect global protein levels. Mol Cell Proteomics 13, 1690-704
S263‑p	17,19			x		2	Zhao X, et al. (2011) Phosphoproteome analysis of functional mitochondria isolated from resting human muscle reveals extensive phosphorylation of inner membrane protein complexes and enzymes. Mol Cell Proteomics 10, M110.000299
S265‑p	1,17,19			x		3	Rigbolt KT, et al. (2011) System-wide temporal characterization of the proteome and phosphoproteome of human embryonic stem cell differentiation. Sci Signal 4, rs3
T267‑p	1,17,19			x		4	Christensen GL, et al. (2010) Quantitative phosphoproteomics dissection of seven-transmembrane receptor signaling using full and biased agonists. Mol Cell Proteomics 9, 1540-53
S270‑p	17,19			x		5	Yu LR, et al. (2007) Improved titanium dioxide enrichment of phosphopeptides from HeLa cells and high confident phosphopeptide identification by cross-validation of MS/MS and MS/MS/MS spectra. J Proteome Res 6, 4150-62
S282‑p	17			x		6	Santamaria A, et al. (2011) The Plk1-dependent phosphoproteome of the early mitotic spindle. Mol Cell Proteomics 10, M110.004457
S284‑p	1,4			x		7	Bai Y, et al. (2012) Phosphoproteomics identifies driver tyrosine kinases in sarcoma cell lines and tumors. Cancer Res 72, 2501-11
S289‑p	1			x		8	Alcolea MP, et al. (2012) Phosphoproteomic analysis of leukemia cells under basal and drug-treated conditions identifies markers of kinase pathway activation and mechanisms of resistance. Mol Cell Proteomics 11, 453-66
S291‑p	1,2			x		9	Sui S, et al. (2008) Phosphoproteome analysis of the human Chang liver cells using SCX and a complementary mass spectrometric strategy. Proteomics 8, 2024-34
T300‑p	1,2,17,19			x		10	Zile MR, et al. (2015) Myocardial stiffness in patients with heart failure and a preserved ejection fraction: contributions of collagen and titin. Circulation 131, 1247-59
S302‑p	1,2,17,19			x		11	Kötter S, et al. (2013) Differential changes in titin domain phosphorylation increase myofilament stiffness in failing human hearts. Cardiovasc Res 99, 648-56
S306‑p	17,19			x		12	Hamdani N, et al. (2013a) Deranged myofilament phosphorylation and function in experimental heart failure with preserved ejection fraction. Cardiovasc Res 97, 464-71
S308‑p	17,19			x		13	Hidalgo CG, et al. (2013) The multifunctional Ca(2+)/calmodulin-dependent protein kinase II delta (CaMKIIδ) phosphorylates cardiac titin's spring elements. J Mol Cell Cardiol 54, 90-7
S316‑p	40			x		14	Hidalgo C, et al. (2009) PKC phosphorylation of titin’s PEVK element: a novel and conserved pathway for modulating myocardial stiffness. Circ Res. 105, 631–638
S323‑p	19			x		15	Chumbalkar V, et al. (2011) Analysis of Phosphotyrosine Signaling in Glioblastoma Identifies STAT5 as a Novel Downstream Target of ΔEGFR. J Proteome Res 10, 1343-52
S755‑p	17			x		16	Kettenbach AN, et al. (2011) Quantitative phosphoproteomics identifies substrates and functional modules of aurora and polo-like kinase activities in mitotic cells. Sci Signal 4, rs5
T811‑p	1			x		17	Højlund K, et al. (2009) In vivo phosphoproteome of human skeletal muscle revealed by phosphopeptide enrichment and HPLC-ESI-MS/MS. J Proteome Res 8, 4954-65
S813‑p	1,17,19			x		18	Moritz A, et al. (2010) Akt-RSK-S6 Kinase Signaling Networks Activated by Oncogenic Receptor Tyrosine Kinases. Sci Signal 3, ra64
S851‑p	25			x		19	Lundby A, et al. (2012) Quantitative maps of protein phosphorylation sites across 14 different rat organs and tissues. Nat Commun 3, 876
T1124‑p	25			x		20	Rolland D, et al. (2014) Global phosphoproteomic profiling reveals distinct signatures in B-cell non-Hodgkin lymphomas. Am J Pathol 184, 1331-42
S1404‑p	3			x		21	Mertins P, et al. (2013) Integrated proteomic analysis of post-translational modifications by serial enrichment. Nat Methods 10, 634-7
S1406‑p	3,4,5			x		22	Yi T, et al. (2014) Quantitative phosphoproteomic analysis reveals system-wide signaling pathways downstream of SDF-1/CXCR4 in breast cancer stem cells. Proc Natl Acad Sci U S A 111, E2182-90
S1413‑p	17			x		23	Han G, et al. (2010) Phosphoproteome analysis of human liver tissue by long-gradient nanoflow LC coupled with multiple stage MS analysis. Electrophoresis 31, 1080-9
S1418‑p	1,17,19			x		24	Li H, et al. (2009) Identification of tyrosine-phosphorylated proteins associated with metastasis and functional analysis of FER in human hepatocellular carcinoma cells. BMC Cancer 9, 366
S1423‑p	1,17,19			x		25	Gauci S, et al. (2009) Lys-N and trypsin cover complementary parts of the phosphoproteome in a refined SCX-based approach. Anal Chem 81, 4493-501
S1428‑p	1,17,19			x		26	Matsuoka S, et al. (2007) ATM and ATR substrate analysis reveals extensive protein networks responsive to DNA damage. Science 316, 1160-6
S1433‑p	1,17,19			x		27	Van Hoof D, et al. (2009) Phosphorylation dynamics during early differentiation of human embryonic stem cells. Cell Stem Cell 5, 214-26
S1438‑p	17,19			x		28	Imami K, et al. (2012) Temporal profiling of lapatinib-suppressed phosphorylation signals in EGFR/HER2 pathways. Mol Cell Proteomics 11, 1741-57
S1799‑p	19			x		29	Stuart SA, et al. (2015) A Phosphoproteomic Comparison of B-RAFV600E and MKK1/2 Inhibitors in Melanoma Cells. Mol Cell Proteomics 14, 1599-615
T1857‑p	6			x		30	Guo A, et al. (2008) Signaling networks assembled by oncogenic EGFR and c-Met. Proc Natl Acad Sci U S A 105, 692-7
S2074‑p	1,2,17			x		31	Bassani-Sternberg M, et al. (2016) Direct identification of clinically relevant neoepitopes presented on native human melanoma tissue by mass spectrometry. Nat Commun 7, 13404
S2093‑p	1,17,19			x		32	Ruse CI, et al. (2008) Motif-specific sampling of phosphoproteomes. J Proteome Res 7, 2140-50
Y2753‑p	7			x		33	Malik R, et al. (2009) Quantitative analysis of the human spindle phosphoproteome at distinct mitotic stages. J Proteome Res 8, 4553-63
T2760‑p	7			x		34	Gu TL, et al. (2010) Identification of activated Tnk1 kinase in Hodgkin's lymphoma. Leukemia 24, 861-5
Y2762‑p	7			x		35	Franz-Wachtel M, et al. (2012) Global detection of protein kinase D-dependent phosphorylation events in nocodazole-treated human cells. Mol Cell Proteomics 11, 160-70
S3376‑p	8			x		36	Franchin C, et al. (2015) Quantitative analysis of a phosphoproteome readily altered by the protein kinase CK2 inhibitor quinalizarin in HEK-293T cells. Biochim Biophys Acta 1854, 609-23
Y3378‑p	8			x		37	Schweppe DK, Rigas JR, Gerber SA (2013) Quantitative phosphoproteomic profiling of human non-small cell lung cancer tumors. J Proteomics 91, 286-96
S3750‑p	13		x	x		38	Molina H, et al. (2007) Global proteomic profiling of phosphopeptides using electron transfer dissociation tandem mass spectrometry. Proc Natl Acad Sci U S A 104, 2199-204
T3756-p	13		x	x		39	Mayans O, et al. (1998) Structural basis for activation of the titin kinase domain during myofibrillogenesis. Nature 395, 863-9
T3761-p	13		x	x		40	Wu F, et al. (2010) Studies of phosphoproteomic changes induced by nucleophosmin-anaplastic lymphoma kinase (ALK) highlight deregulation of tumor necrosis factor (TNF)/Fas/TNF-related apoptosis-induced ligand signaling pathway in ALK-positive anaplastic large cell lymphoma. Mol Cell Proteomics 9, 1616-3
S3787-p	13		x	x		41	Imami K, et al. (2008) Automated Phosphoproteome Analysis for Cultured Cancer Cells by Two-Dimensional NanoLC-MS Using a Calcined Titania/C18 Biphasic Column. Anal Sci 24, 161-6
S3799-p	13		x	x		42	Palacios-Moreno J, et al. (2015) Neuroblastoma Tyrosine Kinase Signaling Networks Involve FYN and LYN in Endosomes and Lipid Rafts. PLoS Comput Biol 11, e1004130
S3862-p	13		x	x		43	Wang Y, et al. (2006) Tyrosine phosphorylated Par3 regulates epithelial tight junction assembly promoted by EGFR signaling. EMBO J 25, 5058-70
T3864-p	13		x	x		44	Bian Y, et al. (2014) An enzyme assisted RP-RPLC approach for in-depth analysis of human liver phosphoproteome. J Proteomics 96, 253-62
S3918-p	53	x		x		45	Yu G, et al. (2011) Phosphoproteome profile of human lung cancer cell line A549. Mol Biosyst 7, 472-9
T3934‑p	6,33			x		46	Olsen JV, et al. (2010) Quantitative phosphoproteomics reveals widespread full phosphorylation site occupancy during mitosis. Sci Signal 3, ra3
S3960-p	53	x		x		47	Lee HJ, et al. (2009) Quantitative analysis of phosphopeptides in search of the disease biomarker from the hepatocellular carcinoma specimen. Proteomics 9, 3395-408
S4010‑p	11,12,53,54,55,56	x	x	x		48	Zhou H, et al. (2013) Toward a comprehensive characterization of a human cancer cell phosphoproteome. J Proteome Res 12, 260-71
S4062-p	54	x		x		49	Li J, et al. (2010) A chemical and phosphoproteomic characterization of dasatinib action in lung cancer. Nat Chem Biol 6, 291-9
S4065‑p	11,41		x	x		50	Mayya V, et al. (2009) Quantitative phosphoproteomic analysis of T cell receptor signaling reveals system-wide modulation of protein-protein interactions. Sci Signal 2, ra46
S4068‑p	41			x		51	Schreiber TB, et al. (2010) An integrated phosphoproteomics work flow reveals extensive network regulation in early lysophosphatidic acid signaling. Mol Cell Proteomics 9, 1047-62
S4092‑p	11		x	x			References 1-51 from phosphosite.org
S4099‑p	11,12	x	x	x		52	Krüger M, et al. (2009) Protein kinase G modulates human myocardial passive stiffness by phosphorylation of the titin springs. Circ Res. 104, 87–94
S4185‑p	10,11,12,51,52,55	x	x	x		53	Raskin A, et al. (2012) A novel mechanism involving four-and-a-half LIM domain protein-1 and extracellular signal-regulated kinase-2 regulates titin phosphorylation and mechanics. J Biol Chem. 287, 29273–29284
T4203-p	13		x	x		54	Hamdani N, et al. (2013c) Crucial role for Ca2(+)/calmodulin-dependent protein kinase-II in regulating diastolic stress of normal and failing hearts via titin phosphorylation. Circ Res. 112, 664-674
S4209‑p	13		x	x		55	Rain S, et al (2014) Protein changes contributing to right ventricular cardiomyocyte diastolic dysfunction in pulmonary arterial hypertension. J Am Heart Assoc. 3;3(3).
S4329‑p	6			x		56	Tschöpe C, et al (2016) Cardiac contractility modulation signals improve exercise intolerance and maladaptive regulation of cardiac key proteins for systolic and diastolic function in HFpEF. Int J Cardiol. 203:1061-6.
Y4424‑p	24			x
S4706‑p	19			x		Human titin sequence according to UniProtKB entry Q8WZ42-1
Y4714‑p	9			x
T4725‑p	9			x
S5072‑p	1			x
Y5086‑p	42			x
S5141‑p	1			x
S5270‑p	6			x
S5271‑p	6			x
S5550‑p	19			x
S6680‑p	30			x
Y6682‑p	30			x
S6686‑p	30			x
S6920‑p	19			x
S7330‑p	19			x
S7392‑p	19			x
S7485‑p	17,19			x
S8426‑p	17,19			x
Y8490‑p	43			x
S9183‑p	17			x
S9203‑p	26			x
T9207‑p	26			x
T10313‑p	17			x
T10316‑p	17			x
S10321‑p	1,2,17,19			x
S10385‑p	1			x
T10388‑p	1			x
S10471‑p	1			x
Y10692‑p	18			x
Y10695‑p	18			x
Y10703‑p	18			x
Y10706‑p	18			x
S11174‑p	19			x
Y11731‑p	18			x
S11878‑p	10,11,12,13,14,54,55,56	x	x	x
T11922‑p	13		x	x
T11932‑p	13		x	x
T11969‑p	13		x	x
T12007‑p	2,54	x		x
S12009‑p	1,2,17,19,54	x		x
S12022‑p	1,10,11,12,13,14,17,19,54,55,56	x	x	x
S12110‑p	1			x
Y12336‑p	30,34			x
S12505‑p	20			x
Y12591‑p	15			x
S12635‑p	17			x
S12902‑p	17			x
S12918‑p	19			x
S13042‑p	17,19			x
S13609‑p	17			x
S13610‑p	17			x
T14281‑p	19			x
T14372‑p	16			x
S14374‑p	16			x
Y14376‑p	16			x
S14384‑p	16			x
S14387‑p	16			x
S14799‑p	19			x
S15213‑p	2			x
Y15541‑p	6			x
S15682‑p	2,17			x
S16247‑p	19			x
S16412‑p	19			x
S16426‑p	35			x
T16434‑p	35			x
S16661‑p	36,44,45			x
S16753‑p	17			x
S17242‑p	19			x
S17363‑p	2			x
S17369‑p	19			x
S17448‑p	19			x
Y17855‑p	15			x
S17869‑p	15			x
Y17874‑p	15			x
S17929‑p	1			x
S18095‑p	2			x
T18195‑p	46			x
S18280‑p	2,19,27			x
T18388‑p	17			x
T18390‑p	17			x
S18513‑p	17			x
S18586‑p	2			x
Y18998‑p	2,17			x
S19071‑p	19			x
Y19087‑p	18			x
Y19098‑p	18			x
S19135‑p	36			x
S19271‑p	24			x
T19272‑p	24			x
T19305‑p	28			x
T19355‑p	19			x
S19412‑p	29			x
S19538‑p	19			x
S19630‑p	19			x
S19741‑p	3			x
T19743‑p	3			x
Y19760‑p	37			x
S19763‑p	37			x
S19784‑p	19			x
S20105‑p	3			x
T20253‑p	46			x
S20301‑p	17			x
S20305‑p	17			x
Y20395‑p	2			x
S20559‑p	2			x
Y20599‑p	2			x
S20868‑p	19			x
S20894‑p	2			x
S21033‑p	2,19			x
S21290‑p	2			x
S21455‑p	2			x
S21528‑p	2			x
T21551‑p	1			x
S21554‑p	1			x
T21650‑p	16			x
T21651‑p	16			x
T21667‑p	19			x
S21720‑p	1,36			x
T21794‑p	6			x
S22058‑p	20			x
S22060‑p	20			x
Y22063‑p	20			x
T22066‑p	20			x
T22191‑p	2,19			x
S22275‑p	46			x
S22525‑p	38			x
S22534‑p	2,19,38			x
T22539‑p	2			x
T22592‑p	1			x
S22742‑p	2			x
S22926‑p	2			x
Y22949‑p	2			x
Y22958‑p	30			x
T22966‑p	1			x
S22969‑p	1			x
S23063‑p	19			x
T23133‑p	46			x
S23199‑p	2			x
S23293‑p	2			x
S23512‑p	2			x
Y23644‑p	2			x
T23898‑p	1,2			x
T24012‑p	2			x
S24112‑p	19			x
T24239‑p	46			x
T24465‑p	46			x
T24469‑p	46			x
Y24482‑p	47			x
S24633‑p	17			x
S24635‑p	17			x
S24689‑p	16			x
T24694‑p	16			x
T24702‑p	16			x
S24751‑p	19			x
S25203‑p	17			x
S25204‑p	17			x
S25617‑p	2			x
S25635‑p	2,17,19			x
T25716‑p	17			x
S25718‑p	4,17			x
T25722‑p	4,48			x
S25951‑p	19			x
Y26196‑p	2			x
S26323‑p	19			x
S26602‑p	2			x
T26784‑p	3			x
S27098‑p	2			x
S27099‑p	2			x
T27255‑p	2			x
S27419‑p	17			x
S27867‑p	21			x
S27880‑p	2,17			x
S27882‑p	17			x
Y27973‑p	2			x
S28357‑p	19			x
T28480‑p	19			x
S28637‑p	2			x
S28736‑p	2			x
S28739‑p	19			x
Y28743‑p	49			x
S28940‑p	50			x
S29104‑p	1			x
Y29113‑p	1			x
S29135‑p	2,19			x
S29365‑p	1			x
S29590‑p	17,36			x
T29593‑p	36			x
S29599‑p	36			x
S29637‑p	22			x
S29642‑p	22			x
Y29645‑p	22			x
T29648‑p	22			x
T29698‑p	2			x
S29721‑p	2			x
Y29843‑p	1			x
S29851‑p	1			x
S29887‑p	19			x
S29990‑p	2,17,23			x
T30009‑p	23			x
T30516‑p	51			x
T30718‑p	17			x
S30843‑p	1			x
S30945‑p	2			x
S30948‑p	46			x
S30981‑p	2,19			x
T31051‑p	20			x
T31084‑p	3			x
S31157‑p	2,19			x
S31207‑p	19			x
S31260‑p	2			x
S31370‑p	19			x
T31603-p	31			x
S31777‑p	2			x
Y31868‑p	2,49			x
S31870‑p	2			x
S32074‑p	2			x
S32078‑p	2			x
S32224‑p	19			x
S32266‑p	2,19			x
S32311‑p	24			x
S32312‑p	24			x
T32313‑p	24			x
Y32341‑p	39			x
T32667‑p	25			x
S32670‑p	25			x
T32678‑p	25			x
T32691‑p	25			x
Y32899‑p	18			x
Y32907‑p	18			x
T32998‑p	17			x
S33000‑p	2,17			x
S33013‑p	17,19			x
S33018‑p	17			x
S33058‑p	19			x
S33066‑p	28			x
Y33069‑p	17			x
S33070‑p	17			x
S33071‑p	2,17,19			x
Y33087‑p	32			x
T33089‑p	32			x
Y33090‑p	32			x
S33201‑p	1,6			x
S33203‑p	1,6,19			x
T33205‑p	6			x
Y33206‑p	6			x
T33231‑p	2			x
S33235‑p	2			x
T33237‑p	2			x
S33245‑p	2,17			x
S33247‑p	2,17			x
S33250‑p	17			x
S33256‑p	1,19			x
S33261‑p	19			x
S33589‑p	2,17			x
S33595‑p	1,2,17,19			x
S33602‑p	2,17			x
S33608‑p	2,17,19			x
S33614‑p	2,17,19			x
S33618‑p	2			x
S33624‑p	2,17			x
T33626‑p	17			x
T33633‑p	17			x
S33791‑p	17			x
S33938‑p	5			x
S33942‑p	5			x
S33976‑p	17,19			x
S34266‑p	19			x

## Sheet: titin mouse
Site	References	In-vivo quantitative titin mass spectrometry study	Site-specific methods (antibodies, mutagenesis)	All identified phosphosites		References
S233-p	1			x		1	Lundby A, et al. (2013) In vivo phosphoproteomics analysis reveals the cardiac targets of β-adrenergic receptor signaling. Sci Signal 6, rs11
T236-p	1			x		2	Mertins P, et al. (2014) Ischemia in tumors induces early and sustained phosphorylation changes in stress kinase pathways but does not affect global protein levels. Mol Cell Proteomics 13, 1690-704
S262-p	1,11,23	x		x		3	Trost M, et al. (2012) Posttranslational regulation of self-renewal capacity: insights from proteome and phosphoproteome analyses of stem cell leukemia. Blood 120, e17-27
S264-p	1,2,11,23	x		x		4	Yu Y, et al. (2011) Phosphoproteomic analysis identifies Grb10 as an mTORC1 substrate that negatively regulates insulin signaling. Science 332, 1322-6
T266-p	1,2,11,23	x		x		5	Hudson B, Hidalgo C, Saripalli C, Granzier H (2011) Hyperphosphorylation of mouse cardiac titin contributes to transverse aortic constriction-induced diastolic dysfunction. Circ Res 109, 858-66
S269-p	11,23	x		x		6	Hudson BD, Hidalgo CG, Gotthardt M, Granzier HL (2010) Excision of titin's cardiac PEVK spring element abolishes PKCalpha-induced increases in myocardial stiffness. J Mol Cell Cardiol 48, 972-8
S281-p	1			x		7	Hidalgo C, et al. (2009) PKC phosphorylation of titin's PEVK element: a novel and conserved pathway for modulating myocardial stiffness. Circ Res 105, 631-8, 17 p following 638
S283-p	1,2			x		8	Wilson-Grady JT, Haas W, Gygi SP (2013) Quantitative comparison of the fasted and re-fed mouse liver phosphoproteomes using lower pH reductive dimethylation. Methods 61, 277-86
S288-p	1,2			x		9	Wang Y, et al. (2011) Spatial phosphoprotein profiling reveals a compartmentalized extracellular signal-regulated kinase switch governing neurite growth and retraction. J Biol Chem 286, 18190-201
S290-p	1,2			x		10	Manes NP, et al. (2011) Discovery of mouse spleen signaling responses to anthrax using label-free quantitative phosphoproteomics via mass spectrometry. Mol Cell Proteomics 10, M110.000927
T299-p	1,2			x		11	Zanivan S, et al. (2008) Solid tumor proteome and phosphoproteome analysis by high resolution mass spectrometry. J Proteome Res 7, 5314-26
S301-p	1,2			x		12	Hsu PP, et al. (2011) The mTOR-regulated phosphoproteome reveals a mechanism of mTORC1-mediated inhibition of growth factor signaling. Science 332, 1317-22
S305-p	1,2			x		13	Kim BG, et al. (2009) 'Two-stage double-technique hybrid (TSDTH)' identification strategy for the analysis of BMP2-induced transdifferentiation of premyoblast C2C12 cells to osteoblast. J Proteome Res 8, 4441-54
S307-p	1			x		14	Villén J, Beausoleil SA, Gerber SA, Gygi SP (2007) Large-scale phosphorylation analysis of mouse liver. Proc Natl Acad Sci U S A 104, 1488-93
S315-p	1			x		15	Wu X, et al. (2012) Investigation of receptor interacting protein (RIP3)-dependent protein phosphorylation by quantitative phosphoproteomics. Mol Cell Proteomics 11, 1640-51
S319-p	1			x		16	Rinschen MM, et al. (2010) Quantitative phosphoproteomic analysis reveals vasopressin V2-receptor-dependent signaling pathways in renal collecting duct cells. Proc Natl Acad Sci U S A 107, 3882-7
S322-p	1,2			x		17	Kötter S, et al. (2013) Differential changes in titin domain phosphorylation increase myofilament stiffness in failing human hearts. Cardiovasc Res 99, 648-56
T609-p	2			x		18	Humphrey SJ, et al. (2013) Dynamic Adipocyte Phosphoproteome Reveals that Akt Directly Regulates mTORC2. Cell Metab 17, 1009-20
S756-p	1,2			x		19	Li H, et al. (2009) SysPTM: a systematic resource for proteomic research on post-translational modifications. Mol Cell Proteomics 8, 1839-49
S774-p	23	x		x		20	Wilson-Grady JT, Haas W, Gygi SP (2013) Quantitative comparison of the fasted and re-fed mouse liver phosphoproteomes using lower pH reductive dimethylation. Methods 61, 277-86
T776-p	23	x		x		21	Stokes MP, et al. (2012) PTMScan Direct: Identification and Quantification of Peptides from Critical Signaling Proteins by Immunoaffinity Enrichment Coupled with LC-MS/MS. Mol Cell Proteomics 11, 187-201
T812-p	1,2			x		22	Weintz G, et al. (2010) The phosphoproteome of toll-like receptor-activated macrophages. Mol Syst Biol 6, 371
S814-p	1,2,11			x			References 1-22 from phosphosite.org
T877-p	1			x		23	Hamdani N, et al (2013c) Crucial role for Ca2(+)/calmodulin-dependent protein kinase-II in regulating diastolic stress of normal and failing hearts via titin phosphorylation. Circ Res 112(4):664-74
S879-p	1,2,23	x		x		24	Kötter S, et al (2016) Titin-Based Cardiac Myocyte Stiffening Contributes to Early Adaptive Ventricular Remodeling After Myocardial Infarction. Circ Res. 119(9):1017-1029
S1196-p	23	x		x		25	Mohamed BA, et al (2016) Molecular and structural transition mechanisms in long-term volume overload. Eur J Heart Fail. 18(4):362-71.
T1197-p	23	x		x		26	Hamdani N, et al (2013b)Myocardial titin hypophosphorylation importantly contributes to heart failure with preserved ejection fraction in a rat metabolic risk model. Circ Heart Fail 6:1239–1249
S1214-p	1			x		27	Eisenberg T, et al (2016) Cardioprotection and lifespan extension by the natural polyamine spermidine. Nat Med. 22(12):1428-1438
S1251-p	1			x		28	Kovács Á, et al (2016) Renin overexpression leads to increased titin-based stiffness contributing to diastolic dysfunction in hypertensive mRen2 rats. Am J Physiol Heart Circ Physiol 310(11):H1671-82.
S1406-p	1			x		29	Hutchinson KR, et al (2015) Increased myocardial stiffness due to cardiac titin isoform switching in a mouse model of volume overload limits eccentric remodeling. J Mol Cell Cardiol 79:104-14.
S1408-p	1			x
S1411-p	1			x		Mouse titin sequence according to UniProtKB entry A2ASS6.1
S1413-p	1,2			x
S1415-p	1,2			x
S1420-p	1,2			x
S1424-p	1,2			x
S1429-p	1,2			x
S1434-p	1,2			x
S1439-p	1,2			x
S1444-p	1			x
S1805-p	23	x		x
S1810-p	23	x		x
S2032-p	1,23	x		x
T2069-p	23	x		x
S2078-p	1,23	x		x
S2080-p	1,2,11,14,23	x		x
S2099-p	2			x
S2896-p	1,23	x		x
S3466-p	1			x
S3754-p	1			x
S3784-p	1			x
S3827-p	23	x		x
S3870-p	1,23	x		x
S3991-p	17,23,24,25,26		x	x
S3993-p	1,17	x	x	x
T4017-p	23	x		x
S4018-p	23	x		x
S4020-p	23	x		x
S4021-p	23	x		x
S4043-p	23,25		x	x
T4046-p	17		x	x
S4080-p	17,23,24,25,27		x	x
S4175-p	23	x		x
S4672-p	23	x		x
S4894-p	23	x		x
Y4898-p	23	x		x
S5027-p	4			x
S5033-p	2			x
Y6020-p	2			x
S6881-p	11			x
S8700-p	1			x
S9144-p	1,2,11,14,23	x		x
S9146-p	23	x		x
S9201-p	2			x
S9459-p	1,23	x		x
S10281-p	2,11,23	x		x
T10953-p	18			x
S11563-p	11			x
S11688-p	1,3,4			x
S11866-p	11			x
T12625-p	11			x
S12742-p	5,6,7,23,24,25,26,28,29		x	x
T12869-p	1,11,23	x	x	x
S12871-p	1,2,11,23	x	x	x
S12884-p	1,2,5,6,7,11,23,24,25,26,28,29	x	x	x
S12972-p	2			x
S13307-p	15			x
S13764-p	1			x
S13780-p	1			x
S13904-p	1,2			x
S14472-p	1			x
Y15363-p	12			x
T15364-p	12			x
S15371-p	12			x
T15375-p	12			x
S15624-p	13			x
T15625-p	13			x
S16493-p	8			x
T16499-p	8			x
S16548-p	1,23	x		x
S16620-p	1			x
T16910-p	23	x		x
Y16963-p	16			x
S17098-p	1,16			x
T17099-p	16			x
S17109-p	16			x
S17274-p	1			x
S17615-p	2			x
Y17678-p	9			x
S17679-p	9			x
T18521-p	12			x
S18535-p	1			x
S18581-p	9			x
S18791-p	2			x
S19128-p	1,23	x		x
S19156-p	2			x
S19481-p	9			x
T19484-p	9			x
S20098-p	1			x
S20215-p	1			x
S20301-p	13			x
T20303-p	13			x
T20533-p	9			x
T20536-p	9			x
S20743-p	9			x
T20751-p	9			x
S20755-p	23	x		x
S20757-p	23	x		x
S20869-p	1			x
S21152-p	1,23	x		x
S21162-p	23	x		x
S21197-p	1			x
S21207-p	1			x
S21724-p	23	x		x
S21726-p	1,23	x		x
S21730-p	23	x		x
T21731-p	23	x		x
S21895-p	1,23	x		x
S22390-p	1			x
T22413-p	1,2			x
S22416-p	1,2			x
S22582-p	1,2			x
S22646-p	1			x
S22797-p	1			x
S22920-p	1			x
T23053-p	23	x		x
T23828-p	2			x
S23831-p	2			x
Y24056-p	23	x		x
S24061-p	23	x		x
S24312-p	16			x
S24315-p	16			x
S24317-p	16			x
T24318-p	16			x
S24383-p	19			x
T24388-p	19			x
S24389-p	19			x
T24760-p	2			x
S24807-p	11			x
S25255-p	1			x
S25415-p	23	x		x
Y25588-p	9			x
S25613-p	1,23	x		x
S25650-p	1			x
S25797-p	23	x		x
S25801-p	23	x		x
S25817-p	1,23	x		x
S25894-p	1			x
S25920-p	1			x
S26807-p	1			x
S27344-p	1			x
S27556-p	1			x
S29103-p	1			x
S29318-p	1			x
S29411-p	1			x
Y29621-p	10			x
S29625-p	10			x
S29632-p	10			x
T29738-p	20			x
S29764-p	23	x		x
S29997-p	1			x
S30227-p	2			x
S30283-p	1			x
S30852-p	1			x
S31252-p	9			x
S31260-p	9			x
T31305-p	11			x
T31479-p	16			x
S31487-p	16			x
Y31494-p	16			x
S31705-p	2			x
T32019-p	1			x
S32069-p	1			x
S32318-p	1,23	x		x
Y32648-p	3			x
Y32649-p	3			x
S32870-p	1			x
T32872-p	1			x
S33174-p	2			x
S33353-p	23	x		x
Y33536-p	13			x
T33539-p	13			x
T33716-p	1			x
T33859-p	1,2,11			x
S33861-p	1,2,11			x
Y33864-p	1			x
S33875-p	1,2			x
S33880-p	1,2			x
S33915-p	1			x
S33920-p	1			x
S33927-p	1			x
S33928-p	1			x
Y33931-p	1			x
S33932-p	1			x
S33933-p	1,11			x
S33950-p	16			x
T33956-p	1,16			x
T33960-p	1			x
T33962-p	21			x
S33963-p	1,21			x
S34009-p	1			x
Y34013-p	1			x
S34015-p	1			x
S34053-p	1			x
S34063-p	1,2,11			x
S34065-p	1,2			x
T34067-p	1			x
S34097-p	1,2			x
T34099-p	1,2			x
S34107-p	1,11			x
S34109-p	1,11			x
S34113-p	1			x
S34116-p	1,22			x
S34118-p	1,2,22			x
S34130-p	1			x
S34292-p	1,23	x		x
S34298-p	23	x		x
T34360-p	1			x
T34450-p	23	x		x
S34451-p	1,23	x		x
S34457-p	1,2			x
S34464-p	1,2,3,11			x
S34470-p	1,2,23	x		x
S34476-p	1,2,11,23	x		x
T34481-p	23	x		x
S34488-p	1,2,23	x		x
T34492-p	23	x		x
S34623-p	1			x
T34653-p	23	x		x
S34654-p	23	x		x
S34756-p	1,23	x		x
S34762-p	23	x		x
S34778-p	1			x
S34804-p	1			x
S35128-p	1,23	x		x

## Sheet: titin rat
Site	References	Site-specific methods (antibodies, mutagenesis)	Mass spectrometry studies using recombinant fragments	All identified phosphosites		References
S214‑p	1			x		1	Lundby A, et al. (2012) Quantitative maps of protein phosphorylation sites across 14 different rat organs and tissues. Nat Commun 3, 876
S233‑p	1			x		2	Hoffert JD, et al. (2006) Quantitative phosphoproteomics of vasopressin-sensitive renal cells: regulation of aquaporin-2 phosphorylation at two sites. Proc Natl Acad Sci U S A 103, 7159-64
T236‑p	1			x		3	Müller AE, et al. (2014) Acute exercise modifies titin phosphorylation and increases cardiac myofilament stiffness. Front Physiol 5, 449
T266‑p	1			x		4	Deng WJ, et al. (2010) Proteome, phosphoproteome, and hydroxyproteome of liver mitochondria in diabetic rats at early pathogenic stages. Mol Cell Proteomics 9, 100-16
S281‑p	1			x		5	Kötter S, et al. (2013) Differential changes in titin domain phosphorylation increase myofilament stiffness in failing human hearts. Cardiovasc Res 99, 648-56
S283‑p	1			x			References 1-5 from phosphosite.org
S288‑p	1			x
S290‑p	1			x		Rat titin sequence according to NCBI entry XP_008773743.1
T299‑p	1			x
S301‑p	1			x
S305‑p	1			x
S307‑p	1			x
S313‑p	1			x
S315‑p	1			x
S322‑p	1			x
S352‑p	1			x
S402‑p	1			x
S663‑p	1			x
S681‑p	1			x
T743‑p	1			x
S745‑p	1			x
S1108‑p	1			x
S1126‑p	1			x
S1318‑p	1			x
S1320‑p	1			x
S1327‑p	1			x
S1332‑p	1			x
S1336‑p	1			x
S1341‑p	1			x
S1346‑p	1			x
S1351‑p	1			x
S1356‑p	1			x
S1383‑p	1			x
S1591‑p	1			x
S1629‑p	1			x
S1717‑p	1			x
S1944‑p	1			x
S1990‑p	1			x
S1992‑p	1			x
S2004‑p	1			x
S2011‑p	1			x
Y2218‑p	1			x
S2281‑p	1			x
Y2397‑p	1			x
T2578‑p	1			x
S2580‑p	1			x
T2799‑p	1			x
Y2956‑p	2			x
S2965‑p	2			x
Y2970‑p	2			x
S3126‑p	1			x
S3131‑p	1			x
S3198‑p	1			x
S3253‑p	1			x
S3658‑p	5		x	x
S3897‑p	3,5	x	x	x
S3899‑p	5		x	x
T3952‑p	5		x	x
S3986‑p	3,5	x	x	x
T4355‑p	1			x
S4472‑p	1			x
T4978‑p	4			x
S5008‑p	1			x
S5137‑p	1			x
S5658‑p	1			x
Y5961‑p	1			x
S6201‑p	1			x
S7006‑p	1			x
S7139‑p	1			x
S7442‑p	1			x
S7706‑p	1			x
S8235‑p	1			x
S8992‑p	1			x
Y9020‑p	1			x
S9307‑p	1			x
S10780‑p	1			x
S11852‑p	1			x
S11916‑p	3	x		x
T12022‑p	1			x
S12024‑p	1			x
S12037‑p	1,3	x		x
S12125‑p	1			x
T12349‑p	1			x
Y12351‑p	1			x
Y12606‑p	1			x
T12687‑p	1			x
S12789‑p	1			x
S12933‑p	1			x
S12948‑p	1			x
Y12961‑p	1			x
S13057‑p	1			x
T13332‑p	1			x
S13409‑p	1			x
T13443‑p	1			x
S13446‑p	1			x
Y13450‑p	2			x
S13536‑p	1			x
Y13879‑p	1			x
S13894‑p	1			x
T13993‑p	1			x
T14025‑p	1			x
S14033‑p	1			x
S14174‑p	1			x
Y14204‑p	1			x
Y14274‑p	1			x
S14300‑p	1			x
S14350‑p	1			x
T14537‑p	1			x
T14554‑p	1			x
T14582‑p	1			x
T14693‑p	1			x
T14725‑p	1			x
T15020‑p	1			x
Y15028‑p	1			x
S15245‑p	1			x
S15329‑p	1			x
S15371‑p	1			x
S15377‑p	1			x
T15379‑p	1			x
Y15404‑p	1			x
S15449‑p	1			x
S15595‑p	1			x
S15671‑p	1			x
S15797‑p	1			x
S15798‑p	1			x
T15811‑p	1			x
S15889‑p	1			x
S16149‑p	1			x
S16160‑p	1			x
S16164‑p	1			x
S16320‑p	1			x
Y16335‑p	1			x
T16347‑p	1			x
T16392‑p	1			x
S16486‑p	1			x
S16560‑p	1			x
S16761‑p	1			x
S17046‑p	1			x
Y17137‑p	1			x
T17323‑p	1			x
S17361‑p	1			x
S17428‑p	1			x
S17479‑p	1			x
S17486‑p	1			x
S17586‑p	1			x
T17607‑p	1			x
S17613‑p	1			x
T17659‑p	1			x
S18137‑p	1			x
S18179‑p	1			x
S18197‑p	1			x
T18201‑p	1			x
S18349‑p	1			x
S18426‑p	1			x
T18431‑p	1			x
S18474‑p	1			x
S18736‑p	1			x
S18822‑p	1			x
T18896‑p	1			x
Y18911‑p	1			x
T18930‑p	1			x
S18984‑p	1			x
S19048‑p	1			x
S19149‑p	1			x
S19150‑p	1			x
T19218‑p	1			x
Y19233‑p	1			x
T19245‑p	1			x
S19266‑p	1			x
T19268‑p	1			x
Y19271‑p	1			x
T19341‑p	1			x
S19352‑p	1			x
S19383‑p	1			x
S19543‑p	1			x
S19548‑p	1			x
T19584‑p	1			x
T19600‑p	1			x
S19697‑p	1			x
T19701‑p	1			x
T19749‑p	1			x
S19783‑p	1			x
S19792‑p	1			x
Y19808‑p	1			x
S19817‑p	1			x
T20025‑p	1			x
S20045‑p	1			x
S20168‑p	1			x
S20203‑p	1			x
T20207‑p	1			x
S20216‑p	1			x
S20248‑p	1			x
S20258‑p	1			x
Y20308‑p	1			x
T20390‑p	1			x
S20448‑p	1			x
S20458‑p	1			x
Y20512‑p	1			x
S20516‑p	1			x
S20611‑p	1			x
Y20644‑p	1			x
S20688‑p	1			x
T20723‑p	1			x
S20777‑p	1			x
S20781‑p	1			x
S20946‑p	1			x
Y20996‑p	1			x
T21078‑p	1			x
S21129‑p	1			x
T21223‑p	1			x
S21235‑p	1			x
S21322‑p	1			x
S21325‑p	1			x
S21441‑p	1			x
T21474‑p	1			x
S21517‑p	1			x
T21580‑p	1			x
S21697‑p	1			x
T21717‑p	1			x
S21737‑p	1			x
S21848‑p	1			x
S21971‑p	1			x
T22065‑p	1			x
Y22079‑p	1			x
T22086‑p	1			x
S22089‑p	1			x
Y22094‑p	1			x
T22104‑p	1			x
T22223‑p	1			x
S22230‑p	1			x
S22356‑p	1			x
S22405‑p	1			x
T22447‑p	1			x
T22452‑p	1			x
Y22475‑p	1			x
S22557‑p	1			x
S22655‑p	1			x
T22659‑p	1			x
S22779‑p	1			x
S22781‑p	1			x
S22882‑p	1			x
T22901‑p	1			x
S22918‑p	1			x
S22929‑p	1			x
S22976‑p	1			x
S23065‑p	1			x
Y23107‑p	1			x
S23112‑p	1			x
S23132‑p	1			x
Y23176‑p	1			x
T23186‑p	1			x
S23206‑p	1			x
S23294‑p	1			x
S23368‑p	1			x
T23373‑p	1			x
S23384‑p	1			x
Y23408‑p	1			x
T23468‑p	1			x
S23487‑p	1			x
Y23557‑p	1			x
S23692‑p	1			x
T23736‑p	1			x
S23833‑p	1			x
S23858‑p	1			x
S23863‑p	1			x
Y23953‑p	1			x
T23983‑p	1			x
S24025‑p	1			x
T24031‑p	1			x
S24056‑p	1			x
S24100‑p	1			x
S24102‑p	1			x
T24104‑p	1			x
S24151‑p	1			x
T24205‑p	1			x
S24243‑p	1			x
T24247‑p	1			x
T24252‑p	1			x
T24257‑p	1			x
Y24275‑p	1			x
T24392‑p	1			x
S24403‑p	1			x
S24485‑p	1			x
T24605‑p	1			x
T24658‑p	1			x
T24750‑p	1			x
S24785‑p	1			x
S24805‑p	1			x
T24830‑p	1			x
S24836‑p	1			x
S24882‑p	1			x
S24908‑p	1			x
T24957‑p	1			x
Y24963‑p	1			x
S25037‑p	1			x
S25042‑p	1			x
T25086‑p	1			x
S25090‑p	1			x
T25142‑p	1			x
T25287‑p	1			x
S25469‑p	1			x
T25474‑p	1			x
S25485‑p	1			x
S25519‑p	1			x
T25568‑p	1			x
S25630‑p	1			x
T25631‑p	1			x
Y25638‑p	1			x
T25734‑p	1			x
S25748‑p	1			x
T25926‑p	1			x
T25983‑p	1			x
T26085‑p	1			x
T26113‑p	1			x
S26133‑p	1			x
T26136‑p	1			x
S26173‑p	1			x
S26230‑p	1			x
T26330‑p	1			x
S26406‑p	1			x
S26411‑p	1			x
T26421‑p	1			x
S26426‑p	1			x
S26483‑p	1			x
T26556‑p	1			x
Y26740‑p	1			x
S26765‑p	1			x
Y26899‑p	1			x
S26913‑p	1			x
S26967‑p	1			x
S26979‑p	1			x
S26996‑p	1			x
S26998‑p	1			x
S27015‑p	1			x
S27018‑p	1			x
T27105‑p	1			x
S27162‑p	1			x
S27164‑p	1			x
S27169‑p	1			x
S27171‑p	1			x
S27181‑p	1			x
T27334‑p	1			x
S27377‑p	1			x
S27456‑p	1			x
S27490‑p	1			x
S27557‑p	1			x
S27564‑p	1			x
Y27684‑p	1			x
S27730‑p	1			x
S27732‑p	1			x
Y27823‑p	1			x
S27839‑p	1			x
T27852‑p	1			x
S27886‑p	1			x
T27905‑p	1			x
T27908‑p	1			x
S27958‑p	1			x
S27965‑p	1			x
S27973‑p	1			x
S27994‑p	1			x
Y28004‑p	1			x
S28096‑p	1			x
S28207‑p	1			x
S28247‑p	1			x
S28287‑p	1			x
S28306‑p	1			x
T28337‑p	1			x
S28390‑p	1			x
S28399‑p	1			x
S28423‑p	1			x
S28496‑p	1			x
Y28514‑p	1			x
S28586‑p	1			x
S28589‑p	1			x
S28613‑p	1			x
S28618‑p	1			x
T28637‑p	1			x
Y28640‑p	1			x
T28895‑p	1			x
S28985‑p	1			x
T29093‑p	1			x
S29130‑p	1			x
T29206‑p	1			x
T29217‑p	1			x
S29271‑p	1			x
S29287‑p	1			x
T29290‑p	1			x
Y29296‑p	1			x
S29337‑p	1			x
S29411‑p	1			x
S29440‑p	1			x
T29548‑p	1			x
T29835‑p	1			x
S29840‑p	1			x
S29872‑p	1			x
Y29997‑p	1			x
S30013‑p	1			x
T30075‑p	1			x
S30116‑p	1			x
T30140‑p	1			x
T30180‑p	1			x
T30424‑p	1			x
T30502‑p	1			x
T30600‑p	1			x
T30674‑p	1			x
T30714‑p	1			x
S30831‑p	1			x
Y30913‑p	1			x
S30979‑p	1			x
Y31053‑p	1			x
T31054‑p	1			x
S31057‑p	1			x
S31128‑p	1			x
S31218‑p	1			x
S31220‑p	1			x
S31306‑p	1			x
Y31440‑p	1			x
T31652‑p	1			x
S31698‑p	1			x
S31829‑p	1			x
S31858‑p	1			x
T31920‑p	1			x
S31924‑p	1			x
S31928‑p	1			x
S32074‑p	1			x
S32116‑p	1			x
T32476‑p	1			x
T32760‑p	1			x
S32849‑p	1			x
Y32852‑p	1			x
S32863‑p	1			x
S32868‑p	1			x
S32903‑p	1			x
S32908‑p	1			x
S32915‑p	1			x
S32916‑p	1			x
S32920‑p	1			x
S32921‑p	1			x
S32951‑p	1			x
S33003‑p	1			x
T33019‑p	1			x
S33051‑p	1			x
S33053‑p	1			x
S33085‑p	1			x
T33087‑p	1			x
S33095‑p	1			x
S33097‑p	1			x
S33106‑p	1			x
T33179‑p	1			x
S33287‑p	1			x
S33346‑p	1			x
T33348‑p	1			x
S33354‑p	1			x
S33439‑p	1			x
S33445‑p	1			x
S33452‑p	1			x
S33458‑p	1			x
S33464‑p	1			x
S33476‑p	1			x
S33693‑p	1			x
S33796‑p	1			x
S33802‑p	1			x
S33919‑p	1			x
S34007‑p	1			x
